# Supplementary material for: A Novel Technique for the Generation of Substantial Numbers of Functional Resident T Cells from Kidney Tissue
Source: Cells. 2022 Jul 18;11(14):2233. doi: 10.3390/cells11142233 (PMC9321143; doi:10.3390/cells11142233)
Supplement: Supplementary file 1 [file cells-11-02233-s001.zip]

Archive with 1 entries (1 files):
- cells-1815011-supplementary.pdf
